# Supplementary material for: Analysis of Paired Primary-Metastatic Hormone-Receptor Positive Breast Tumors (HRPBC) Uncovers Potential Novel Drivers of Hormonal Resistance
Source: PLoS One. 2016 May 19;11(5):e0155840. doi: 10.1371/journal.pone.0155840 (PMC4873174; doi:10.1371/journal.pone.0155840)
Supplement: S3 Table — List of the 1071 variants showing whether differed or not between the metastatic and primary lesions in each pair. (XLSX) [file pone.0155840.s004.xlsx]

## Sheet: Number of novel changes in mets
Gene symbol	PAIR A	PAIR C	PAIR D	PAIR E	PAIR I	PAIR J	PAIR K	PAIR L	PAIR M	PAIR T	PAIR O
LDLRAP1	0	0	0	0	1	0	0	1	4	0	0
ARID1A	0	0	1	0	0	0	0	0	1	0	0
PTPN22	1	0	0	0	0	0	0	0	12	0	0
PI4KB	0	0	0	0	0	0	0	0	2	0	0
DDR2	0	0	1	0	0	0	0	0	2	0	0
KDM5B	0	0	0	0	0	0	0	0	3	0	0
MDM4	0	0	0	0	0	0	0	0	1	0	0
LAMB3	0	0	0	0	0	0	0	0	5	0	0
USH2A	0	0	1	0	2	0	0	1	20	0	1
ARID4B	0	0	0	0	0	0	0	0	1	0	0
OR2L2	0	0	0	0	0	0	0	0	0	0	0
MAP4K3	0	0	0	0	0	0	0	0	1	0	0
MAP4K4	0	0	0	0	0	0	0	0	4	0	0
SF3B1	0	0	0	0	0	0	0	0	5	0	0
CASP8	0	0	1	0	0	0	0	0	0	0	1
IDH1	0	0	0	0	0	0	0	0	1	0	0
SETD2	0	0	0	0	0	0	0	0	4	0	0
CDC25A	1	0	0	0	0	0	0	0	2	0	0
ATR	0	0	0	0	0	0	0	0	3	0	0
PIK3CA	0	0	0	0	0	0	0	0	1	0	0
PDGFRA	0	0	0	0	0	1	0	0	1	0	0
KIT	0	0	1	0	0	0	0	0	1	0	0
DNAH5	0	1	1	1	0	0	0	0	69	0	0
MAP3K1	0	0	1	0	0	0	0	0	1	0	0
PIK3R1	0	0	0	0	0	0	0	0	2	0	0
CDC25C	0	0	0	0	0	0	0	0	0	0	0
CSF1R	0	0	0	0	0	0	0	0	16	0	0
DDR1	0	0	0	0	0	0	0	0	6	0	0
CCND3	0	0	0	0	0	0	0	0	0	0	0
COL12A1	0	0	0	0	0	0	0	0	4	0	0
EPHA7	0	0	0	0	0	0	0	0	1	0	0
FOXO3	0	0	0	0	0	0	0	0	0	0	0
LAMA4	0	0	0	0	0	0	0	0	10	1	0
MYB	0	0	0	0	0	0	0	0	5	0	0
ARID1B	0	0	0	0	0	0	0	0	2	0	0
MAP3K4	0	0	0	0	0	0	0	0	2	0	0
PARK2	0	0	0	0	0	0	0	0	3	0	0
KMT2E	1	0	1	0	0	0	0	0	3	0	0
MET	0	0	2	0	0	0	0	0	2	0	0
BRAF	0	0	0	0	0	0	0	0	0	0	0
KMT2C	0	0	0	0	1	0	0	0	4	0	16
PPP2R2A	0	0	0	0	0	0	0	0	0	0	0
STMN2	0	0	0	0	0	0	0	0	3	0	0
MYC	0	0	0	0	0	0	0	0	1	0	0
MAPK15	0	0	0	0	0	0	0	0	2	0	0
PTPRD	0	0	0	0	0	0	0	0	3	0	0
MTAP	0	0	0	0	0	0	0	0	0	0	0
GATA3	0	0	0	0	0	0	0	0	3	0	0
CAMK1D	0	0	1	0	0	0	0	0	5	0	0
MYO3A	0	0	0	0	0	0	0	2	8	0	0
PTEN	0	0	1	0	0	0	0	0	1	0	0
OR6A2	0	0	0	0	0	0	0	0	1	0	0
RASGRP2	0	0	0	0	0	0	0	0	1	0	0
CCND1	0	0	0	0	0	0	0	0	4	0	0
C11ORF30	0	0	0	0	0	0	0	0	0	0	0
ATM	0	0	0	0	0	0	0	0	11	0	0
SRPR	0	0	0	0	0	0	0	1	6	0	0
CDKN1B	0	0	0	0	0	0	0	0	0	0	0
KRAS	0	0	0	0	0	0	0	0	2	0	0
ARID2	0	0	0	0	0	0	0	0	1	0	0
KMT2D	0	0	0	0	0	0	0	1	7	0	0
SMARCD1	0	0	0	0	0	0	1	2	1	0	0
MAP3K12	0	0	0	0	0	0	0	0	0	0	0
CDK2	0	0	0	0	0	0	0	0	0	0	0
CDK4	0	0	0	0	0	0	0	0	3	0	0
MDM2	0	0	0	0	0	0	0	0	0	0	0
APAF1	0	0	0	0	0	0	0	0	2	0	0
IGF1	0	0	0	0	0	0	0	0	2	0	0
TBX3	0	0	0	0	0	0	0	0	2	0	0
PIWIL1	0	0	0	0	0	0	0	0	5	0	0
BRCA2	0	0	0	0	0	0	0	0	1	0	0
RB1	1	0	0	0	0	0	0	0	2	0	0
FOXA1	0	0	0	0	0	0	0	0	0	0	0
ZFP36L1	0	1	0	0	0	0	0	0	0	0	0
AKT1	0	0	1	0	0	0	0	0	10	0	0
THBS1	0	0	0	0	0	0	0	0	2	0	0
ARID3B	0	0	0	0	0	0	0	0	2	0	0
RASGRF1	0	0	0	0	0	0	0	1	6	0	0
DNAH3	0	0	0	0	1	0	1	1	4	0	0
MAPK3	0	0	0	0	0	0	0	0	0	0	0
CBFB	0	0	0	0	0	0	0	0	3	0	0
CTCF	0	0	1	0	0	0	0	0	1	0	0
CDH1	0	0	0	0	0	0	0	0	4	0	0
GPS2	0	0	0	0	0	0	0	0	1	0	0
TP53	0	0	0	0	0	0	0	0	5	1	0
MAP2K4	0	0	1	0	0	0	0	0	0	0	0
NCOR1	0	0	0	0	0	0	0	1	4	0	0
MAP2K3	0	1	0	1	0	0	0	0	7	0	0
NF1	0	0	0	0	0	0	0	0	6	0	0
ERBB2	0	0	0	0	0	0	0	0	2	0	0
BRCA1	0	0	0	0	0	0	0	0	2	0	0
RPS6KB1	0	0	0	0	1	0	0	0	1	0	0
CDK3	0	0	0	0	0	0	0	0	0	0	0
SMAD4	0	0	0	0	0	0	0	0	1	0	0
STK11	0	0	1	0	0	0	0	0	6	0	0
CCNE1	0	0	0	0	0	0	0	1	1	0	0
KMT2B	0	0	0	0	0	0	0	1	14	0	0
AKT2	1	0	0	0	0	0	0	0	4	0	0
CDC25B	0	0	0	0	0	0	0	0	7	0	0
ASXL1	0	0	0	0	0	0	0	0	0	0	0
RUNX1	0	0	0	0	0	0	0	0	3	0	0
MYH9	0	0	1	0	0	1	0	1	8	0	0
FAM47C	0	0	0	0	0	0	0	0	3	0	0
KDM6A	0	0	0	0	0	0	0	0	0	0	1
KDM5C	0	0	0	0	0	0	0	0	3	0	0
AGTR2	0	0	0	0	0	0	0	0	0	0	0
AFF2	0	0	0	0	0	0	0	0	4	0	0
